# Supplementary material for: Potential Serum Biomarkers for Postoperative Neurocognitive Disorders Based on Proteomic Analysis of Cognitive-Related Brain Regions
Source: Front Aging Neurosci. 2021 Sep 29;13:741263. doi: 10.3389/fnagi.2021.741263 (PMC8511679; doi:10.3389/fnagi.2021.741263)
Supplement: Supplementary file 1 [file Data_Sheet_1.ZIP]

Archive with 78 entries (56 files):
- Source Data/
- Source Data/Behavioral data/
- Source Data/Behavioral data/behavioral data.xlsx
- Source Data/Elisa/
- Source Data/Elisa/Elisa.xlsx
- Source Data/MS/
- Source Data/MS/MS.xlsx
- Source Data/MS accession number/
- Source Data/MS accession number/feb4625b4d17ae276db996555888b3a.png
- Source Data/PCR/
- Source Data/PCR/pcr.xlsx
- Source Data/Patients information/
- Source Data/Patients information/Patients information.xlsx
- Source Data/Western blot/
- Source Data/Western blot/WB statistical data.xlsx
- Source Data/Western blot/hippoocampus/
- Source Data/Western blot/hippoocampus/14-3-3.jpg
- Source Data/Western blot/hippoocampus/A2M.jpg
- Source Data/Western blot/hippoocampus/BVR-A.jpg
- Source Data/Western blot/hippoocampus/Clpp.jpg
- Source Data/Western blot/hippoocampus/Haptoglobin.jpg
- Source Data/Western blot/hippoocampus/S100.Tif
- Source Data/Western blot/hippoocampus/actin.Tif
- Source Data/Western blot/prefrontal cortex/
- Source Data/Western blot/prefrontal cortex/14-3-3.Tif
- Source Data/Western blot/prefrontal cortex/A2M.jpg
- Source Data/Western blot/prefrontal cortex/BVR-A.jpg
- Source Data/Western blot/prefrontal cortex/CLPP.jpg
- Source Data/Western blot/prefrontal cortex/Haptoglobin.jpg
- Source Data/Western blot/prefrontal cortex/actin.Tif
- Source Data/Western blot/prefrontal cortex/s100.tif
- Source Data/Western blot/temporal lobe/
- Source Data/Western blot/temporal lobe/14-3-3.jpg
- Source Data/Western blot/temporal lobe/A2M.jpg
- Source Data/Western blot/temporal lobe/BVR-A.jpg
- Source Data/Western blot/temporal lobe/Haptoglobin.jpg
- Source Data/Western blot/temporal lobe/S100.jpg
- Source Data/Western blot/temporal lobe/actin.jpg
- Source Data/Western blot/temporal lobe/clpp.jpg
- 741263/
- 741263/Behavioral data/
- 741263/Behavioral data/behavioral data.xlsx
- 741263/Elisa/
- 741263/Elisa/Elisa.xlsx
- 741263/MS/
- 741263/MS/MS.xlsx
- 741263/MS accession number/
- 741263/MS accession number/feb4625b4d17ae276db996555888b3a.png
- 741263/Patients information/
- 741263/Patients information/Patients information.xlsx
- 741263/PCR/
- 741263/PCR/pcr.xlsx
- 741263/Western blot/
- 741263/Western blot/hippoocampus/
- 741263/Western blot/hippoocampus/1 14-3-3.jpg
- 741263/Western blot/hippoocampus/2 Haptoglobin.jpg
- 741263/Western blot/hippoocampus/3 S100.Tif
- 741263/Western blot/hippoocampus/4 Clpp.jpg
- 741263/Western blot/hippoocampus/5 A2M.jpg
- 741263/Western blot/hippoocampus/6 BVR-A.jpg
- 741263/Western blot/hippoocampus/7 actin.Tif
- 741263/Western blot/prefrontal cortex/
- 741263/Western blot/prefrontal cortex/1 14-3-3.Tif
- 741263/Western blot/prefrontal cortex/2 Haptoglobin.jpg
- 741263/Western blot/prefrontal cortex/3 s100.tif
- 741263/Western blot/prefrontal cortex/4 CLPP.jpg
- 741263/Western blot/prefrontal cortex/5 A2M.jpg
- 741263/Western blot/prefrontal cortex/6 BVR-A.jpg
- 741263/Western blot/prefrontal cortex/actin.Tif
- 741263/Western blot/temporal lobe/
- 741263/Western blot/temporal lobe/1 14-3-3.jpg
- 741263/Western blot/temporal lobe/2 Haptoglobin.jpg
- 741263/Western blot/temporal lobe/3 S100.jpg
- 741263/Western blot/temporal lobe/4 clpp.jpg
- 741263/Western blot/temporal lobe/5 A2M.jpg
- 741263/Western blot/temporal lobe/6 BVR-A.jpg
- 741263/Western blot/temporal lobe/actin.jpg
- 741263/Western blot/WB statistical data.xlsx
