# Supplementary material for: Potential Serum Biomarkers for Postoperative Neurocognitive Disorders Based on Proteomic Analysis of Cognitive-Related Brain Regions
Source: Front Aging Neurosci. 2021 Sep 29;13:741263. doi: 10.3389/fnagi.2021.741263 (PMC8511679; doi:10.3389/fnagi.2021.741263)
Supplement: Supplementary file 1 [file Data_Sheet_1.ZIP › Source Data/Behavioral data/behavioral data.xlsx]

## Sheet: lantancy to platform
	Control													Surgery
-5	73.167	86.855	63.1833	82.9543	54.4222	106.748	98.272	62.0228	78.15	44.64	85.2145	78.175		91.0863	63.0297	117.901	35.5812	69.5902	82.165	90.5095	70.4848	57.7642	93.027	106.536	79.875
-4	55.8663	53.3907	50.7463	69.9643	90.16	76.9185	102.626	120	11.2393	120	36.6578	76.7		83.9652	108.015	62.008	56.912	48.9147	40.73	57.2983	80.7608	29.563	61.1635	26.851	61.925
-3	44.5645	51.2642	44.4765	58.6683	28.791	15.7223	83.5058	61.571	42.6075	51.589	85.1012	58.675		105.673	70.632	47.815	41.9427	75.6813	63.6352	34.9427	68.7095	30.0735	107.58	47.2215	63.325
-2	29.9617	40.1018	39.7233	59.7938	86.4147	43.1448	53.0463	41.6992	23.2578	36.2197	50.162	42.325		79.022	22.1555	49.459	15.2607	62.5697	59.1115	21.2042	71.5935	30.8583	51.9605	69.1407	56.375
-1	17.871	18.0565	15.6382	39.1545	28.1648	23.238	73.6123	29.8397	25.2553	31.3693	31.1582	30.575		82.6317	38.056	60.7567	15.225	29.1097	34.6465	29.7937	63.931	36.955	50.5367	38.338	48.925
0
1	17.5285	9.254	16	24.5093	32.6728	14.7907	65.4715	27.2542	17.3305	32.555	25.8412	20.625		57.849	22.4665	31.917	22.1157	40.1733	32.0763	12.7573	19.7568	12.0213	80.341	8.83725	33.95
2	22.222	8.13667	22.465	22.1913	18.842	3.873	57.798	46.258	6.173	11.6282	60.1335	20.5		28.9103	61.558	44.6328	41.842	38.3862	120	62.7565	20.0185	9.009	74.4852	120	61.25

## Sheet: speed
	Control													Surgery
-5	29.6378	22.3223	29.3137	24.9002	31.281	28.9868	24.5685	28.6225	26.5155	27.7415	30.5715	28.4		33.1385	29.6805	25.8783	29.3137	27.2715	26.9273	20.5885	25.6322	25.9855	28.6998	27.047	28.775
-4	30.9203	20.3422	26.8555	25.3255	26.96	32.786	19.463	32.5703	22.161	25.407	26.722	28.475		28.7462	27.9537	29.3595	26.8555	22.6917	28.395	27.9487	25.0557	20.6388	22.9715	24.7305	26.55
-3	31.485	18.8837	25.9653	24.6215	28.9892	27.78	23.4342	30.8972	23.6695	30.625	29.1408	28.95		25.63	30.961	24.355	25.9653	23.9015	31.2335	20.0375	23.1403	20.4322	24.2445	26.0622	25.575
-2	33.7533	26.9705	22.7375	29.7828	31.0422	39.879	34.0778	31.759	26.3002	29.5757	35.5733	31.05		32.4113	36.7007	26.7635	22.7375	29.3193	37.696	27.1537	30.245	31.308	20.65	33.0787	26.55
-1	25.7447	24.1663	19.3135	21.5933	28.4232	32.9697	23.5188	31.9595	23.371	29.8972	26.68	26.575		34.587	26.083	26.14	19.3135	27.716	27.1182	27.506	26.2085	21.5695	22.8475	23.9262	25.8
0
1	29.2565	21.1532	18.0305	17.5575	26.2157	33.0825	24.1077	22.9337	25.2695	28.5918	21.8365	25.975		26.5617	36.393	21.5155	18.0305	24.7203	27.0015	21.9788	27.9265	27.529	20.5538	20.2585	24.65
2	28.798	20.667	22.0865	16.3415	26.0735	35.9877	27.1472	25.3603	25.8335	25.734	23.2742	25.8		29.8547	32.3092	20.977	22.0865	21.068	26.981	24.1543	25.0595	21.4355	10.5478	18.9528	24.325

## Sheet: crossing time
Control	Surgery
4	1
1	1
5	3
4	2
6	3
3	4
6	2
2	3
6	1
1	2
4	4
5	3
