# Supplementary material for: Potential Serum Biomarkers for Postoperative Neurocognitive Disorders Based on Proteomic Analysis of Cognitive-Related Brain Regions
Source: Front Aging Neurosci. 2021 Sep 29;13:741263. doi: 10.3389/fnagi.2021.741263 (PMC8511679; doi:10.3389/fnagi.2021.741263)
Supplement: Supplementary file 1 [file Data_Sheet_1.ZIP › Source Data/Elisa/Elisa.xlsx]

## Sheet: Rat
Clpp	Control	Surgery
	92.1012	52.6789
	86.6054	48.3033
	84.8615	47.4472
	74.9055	42.9237
	64.495	44.6041
	62.7088	48.0708
	70.7519	39.4148
	77.7697	42.4269
A2M	Control	Surgery
	1357.76	1048.06
	1425.83	1117.32
	1534.25	1649.38
	1054.18	1507.77
	1041.98	2686.39
	1649.38	1194.84
	1385.01	4936.7
	1369.77	2149.69
Haptoglobin	Control	Surgery
	133.497	15.6883
	211.955	34.6897
	103.463	138.401
	47.3165	215.755
	472.091	240.273
	-97.7075	19.9789
	422.319	263.933
	81.8869	55.8978

## Sheet: Human
1433	Preoperative Non-POD	Postoperative Non-POD	Preoperative POD	Postoperative POD
	99.8004	95.0787	98.01	75.3241
	48.4111	90.973	82.531	51.5488
	40.9705	23.2399	106.1	54.2222
	77.515	75.6154	63.884	30.1586
	72.6446	36.7556	78.6894	37.0166
	83.1925	83.9087	39.5504	28.8659
	81.4659	86.5062	28.1315	16.9646
	54.2859	18.7883	85.8477	25.8708
	30.4954	36.6585	93.5827	109.059
	88.9551	73.7279	34.1004	40.0723
	96.0376	57.3477	34.067	53.8884
	19.3861	35.6753	71.0121	42.6729
	50.7022	28.6808	61.153	69.865
	83.7691	6.82329	50.0164	33.7423
	88.5515	29.6943	86.6003	33.9305
A2M	Preoperative Non-POD	Postoperative Non-POD	Preoperative POD	Postoperative POD
	47.355	65.423	54.8321	63.3719
	60.1275	52.6878	37.5286	84.0131
	91.6579	60.5564	18.2486	51.2893
	65.74	39.0762	30.7787	57.9832
	40.0831	54.8694	53.8998	69.637
	22.7982	67.3995	44.7073	80.9178
	53.0793	80.7314	40.2136	55.3914
	67.6792	60.575	11.4242	95.2752
	55.9508	43.4953	44.7819	53.6947
	60.4818	90.1662	28.5971	63.8381
	28.2988	36.7641	52.6132	101.167
	39.561	106.202	43.3275	69.6183
	79.538	54.0862	38.666	96.6364
	22.5372	13.7549	69.8048	62.2905
	73.3662	60.5191	15.75	36.2606
Clpp	Preoperative Non-POD	Postoperative Non-POD	Preoperative POD	Postoperative POD
	17.9112	29.4889	22.3526	27.3337
	4.55873	17.1969	25.9426	5.80945
	20.3939	38.4997	1.65494	4.95796
	1.30561	15.7248	23.803	21.0645
	9.29961	25.9301	2.70292	27.8296
	5.34471	5.23555	28.9867	27.6643
	-0.78724	0.519621	28.1664	25.874
	-0.993094	13.2077	-1.41104	8.47619
	42.6979	23.1729	3.22379	1.80153
	5.69404	2.94932	15.2631	25.0069
	13.6849	1.95124	12.7804	27.237
	5.56928	11.3925	3.46708	0.164055
	23.987	18.9124	5.80633	10.5722
	8.92221	10.647	0.344957	30.7209
	2.60311	21.6415	2.60623	29.0865
1433	Non-POD	POD
	4.72168	22.6859
	-42.5619	30.9822
	17.7306	51.8778
	1.8996	33.7254
	35.889	41.6728
	-0.716142	10.6845
	-5.0403	11.167
	35.4976	59.9769
	-6.16307	-15.4759
	15.2271	-5.9719
	38.6899	-19.8214
	-16.2892	28.3392
	22.0214	-8.71205
	76.9458	16.274
	58.8572	52.6698
A2M	Non-POD	POD
	18.068	8.53987
	-7.43975	46.4845
	-31.1015	33.0407
	-26.6638	27.2045
	14.7863	15.7372
	44.6012	36.2105
	27.652	15.1778
	-7.10413	83.8511
	-12.4555	8.91279
	29.6844	35.2409
	8.46528	48.5542
	66.6408	26.2909
	-25.4518	57.9704
	-8.78227	-7.51434
	-12.8471	20.5106
Clpp	Non-POD	POD
	11.5777	4.98104
	12.6382	-20.1331
	18.1058	3.30302
	14.4191	-2.73848
	16.6305	25.1267
	-0.109165	-1.32246
	1.30686	-2.29246
	14.2008	9.88723
	-19.5249	-1.42226
	-2.74472	9.74376
	-11.7337	14.4566
	5.82317	-3.30302
	-5.07461	4.76583
	1.72481	30.3759
	19.0384	26.4803
	-0.046785	0.34309
