# Supplementary material for: Potential Serum Biomarkers for Postoperative Neurocognitive Disorders Based on Proteomic Analysis of Cognitive-Related Brain Regions
Source: Front Aging Neurosci. 2021 Sep 29;13:741263. doi: 10.3389/fnagi.2021.741263 (PMC8511679; doi:10.3389/fnagi.2021.741263)
Supplement: Supplementary file 1 [file Data_Sheet_1.ZIP › Source Data/MS/MS.xlsx]

## Sheet: hippocampus
	Control									Surgery
14-3-3 /	1	1	1	1	1	1	1	1	1	0.847227	0.698232	0.765597	0.809096	0.666807	0.737904	0.963829	0.794328	0.870964
Haptoglobin	1	1	1	1	1	1	1	1	1	4.96592	2.99227	2.1677	3.25087	1.99526	1.40605	3.37287	2.03236	1.47231
S100 A6	1	1	1	1	1	1	1	1	1	1.85353	1.34276	0.963829	2.39883	1.7378	1.25893	2.05116	1.55597	1.11686
ClpP	1	1	1	1	1	1	1	1	1	1.03753	1.10662	1.14815	1.34276	1.45881	1.49968	1.2942	1.36773	1.43219
A2M	1	1	1	1	1	1	1	1	1	1.69044	1.83654	1.25893	1.65959	1.80302	1.24738	1.85353	2.01372	1.38038
BVR-A	1	1	1	1	1	1	1	1	1	0.580764	0.457088	0.77983	0.870964	0.685488	1.1695	0.887156	0.704693	1.19124

## Sheet: prefrontal cortex
	Control									Surgery
14-3-3 /	1	1	1	1	1	1	1	1	1	1.21339	0.744732	0.963829	0.862979	0.544503	0.704693	0.83946	0.534564	0.685488
Haptoglobin	1	1	1	1	1	1	1	1	1	3.94457	2.05116	5.15229	1.7378	0.870964	2.31207	2.24905	1.18032	3.01995
S100 A6	1	1	1	1	1	1	1	1	1	1.51356	1.75388	1.39316	1.18032	1.35519	1.07647	1.15878	1.33045	1.05682
ClpP	1	1	1	1	1	1	1	1	1	0.816582	1.25893	1.0666	1.07647	1.64437	1.40605	0.990832	1.51356	1.2942
A2M	1	1	1	1	1	1	1	1	1	3.0479	2.99227	4.57088	1.34276	1.30617	2.05116	2.88403	2.75423	4.2462
BVR-A	1	1	1	1	1	1	1	1	1	0.564937	0.831764	0.413047	0.963829	1.41906	0.698232	0.666807	0.990832	0.487529

## Sheet: temporal lobe
	Control									Surgery
14-3-3 /	1	1	1	1	1	1	1	1	1	1.04713	0.544503	0.772681	0.937562	0.487529	0.685488	1.08643	0.559758	0.801678
Haptoglobin	1	1	1	1	1	1	1	1	1	2.67917	1.61436	1.70608	1.67494	1	1.0666	1.90546	1.13763	1.21339
S100 A6	1	1	1	1	1	1	1	1	1	0.887156	0.698232	0.452898	1.0666	0.847227	0.539511	1.18032	0.928966	0.597035
ClpP	1	1	1	1	1	1	1	1	1	0.972747	1.38038	1.08643	1.27057	1.78649	1.41906	1.03753	1.45881	1.15878
A2M	1	1	1	1	1	1	1	1	1	2.60615	1.59956	3.0761	1.70608	1.04713	2.03236	4.2462	2.60615	4.96592
BVR-A	1	1	1	1	1	1	1	1	1	0.505825	0.724436	0.331131	0.831764	1.18032	0.544503	0.619441	0.887156	0.405508
