# Supplementary material for: Potential Serum Biomarkers for Postoperative Neurocognitive Disorders Based on Proteomic Analysis of Cognitive-Related Brain Regions
Source: Front Aging Neurosci. 2021 Sep 29;13:741263. doi: 10.3389/fnagi.2021.741263 (PMC8511679; doi:10.3389/fnagi.2021.741263)
Supplement: Supplementary file 1 [file Data_Sheet_1.ZIP › Source Data/PCR/pcr.xlsx]

## Sheet: hippocampus
	Control					Surgery
14-3-3 /	0.776085	1.15031	1.07967	1.17795	0.815988	0.497471	0.447818	0.714245	0.560252	0.406106
Haptoglobin	0.994235	0.998847	0.828841	0.975429	1.20265	0.909875	0.602141	1.10217	1.00433	0.463423
S100 A6	0.634954	1.3007	0.632764	1.51768	0.913903	2.1128	0.89565	0.901856	1.32986	0.511811
ClpP	0.826475	0.929551	0.734451	1.1784	1.33112	0.554782	0.599275	0.604528	0.443243	0.44549
A2M	0.729739	1.128	0.817451	1.22397	1.10084	0.40185	0.907322	0.410387	0.661285	0.568142
BVR-A	1.00101	0.969057	1.11987	0.812976	1.09708	1.0858	0.500791	1.13991	1.4844	0.997402

## Sheet: prefrontal cortex
	Control					Surgery
14-3-3 /	2.0313	0.5394	0.6391	0.5449	1.2453	0.5362	0.6295	0.3765	1.0954	0.3353
Haptoglobin	1.266	1.147	0.682	0.803	1.103	0.774	0.972	1.151	1.902	1.219
S100 A6	0.72842	1.02249	0.333067	0.194099	2.72193	0.890204	1.36827	1.00904	0.977755	1.98544
ClpP	0.79936	1.47043	0.93745	0.418225	1.37454	1.03935	1.59473	1.00382	2.41763	2.86541
A2M	1.46791	0.782364	1.24413	0.502382	1.00322	0.719512	4.96111	0.411138	1.83257	0.309909
BVR-A	1.91951	0.620487	0.961166	0.929199	0.569641	1.12256	1.13319	0.811283	0.986354	0.413681

## Sheet: temporal lobe
	Control					Surgery
14-3-3 /	1.187	1.284	1.246	0.763	0.521	1.126	0.684	0.814	0.511	0.771
Haptoglobin	0.966	1.044	1.087	1.296	0.607	0.589	0.185	0.302	0.624	0.456
S100 A6	1.847	0.919	0.887	0.801	0.546	0.893	0.73	0.443	0.424	0.434
ClpP	1.1569	1.16735	0.948841	0.798715	0.928194	0.901972	0.764643	1.23911	1.31577	1.24589
A2M	0.673491	1.40875	1.2272	0.508616	1.18194	1.11541	0.708528	1.53692	1.55937	0.87608
BVR-A	0.824707	1.00814	0.788959	1.5216	0.856598	1.51118	1.56858	2.2378	0.752152	0.683816
