# Supplementary material for: Potential Serum Biomarkers for Postoperative Neurocognitive Disorders Based on Proteomic Analysis of Cognitive-Related Brain Regions
Source: Front Aging Neurosci. 2021 Sep 29;13:741263. doi: 10.3389/fnagi.2021.741263 (PMC8511679; doi:10.3389/fnagi.2021.741263)
Supplement: Supplementary file 1 [file Data_Sheet_1.ZIP › Source Data/Patients information/Patients information.xlsx]

## Sheet: Sheet1
Patients number	Height(cm)	Weight(kg)	BMI	ASA	MMSE	Age	Blood glucose	Education years	Preoperative VAS score	Length of anesthesia (min)	Length of surgery（min）	Hypertension (1-Yes;0-No)	Diabetes(1-Yes;0-No)	Coronary heart disease(1-Yes;0-No)	Cerebral infarction(1-Yes;0-No)
POD patients
113	155	47	19.56	3	21	81	8.9	9	2	80	20	1	1	1	1
117	155	45	18.73	2	23	65	7.7	4	3	100	40	0	0	0	0
124	166	80	29.03	3	21	81	9.9	6	2	110	30	1	1	1	1
127	160	55	21.48	2	29	91	9	12	3	120	25	1	1	1	0
130	150	40	17.78	2	22	79	14	11	0	70	40	1	1	0	0
132	159	68	26.9	2	28	75	7.8	16	2	90	60	1	0	1	0
153	155	50	20.81	2	22	89	5.1	1	3	50	30	1	0	0	0
155	155	55	22.89	2	20	83	7.3	6	3	60	40	1	1	0	0
167	168	80	28.34	2	29	78	9.3	12	6	136	105	1	1	0	0
169	160	60	23.44	3	27	84	17.2	3	4	65	40	0	1	0	0
185	165	70	25.71	2	29	85	9.7	9	4	50	30	1	1	0	0
187	160	57	22.26	3	25	69	5.1	6	3	80	60	0	0	0	0
197	165	65	23.88	2	29	67	7	13	8	120	100	1	0	0	0
208	162	66	25.15	2	28	74	14.2	9	0	40	20	1	1	0	0
234	160	64	25	2	28	66	5.9	9	4	55	30	1	0	0	0
Non-POD patients
107	160	60	23.44	2	30	67	10.9	16	3	90	25	1	1	0	0
120	159	60	23.73	2	27	84	6.7	15	2	85	25	0	0	0	0
121	175	70	22.86	2	28	78	12	15	3	65	30	1	1	0	0
122	165	65	23.88	2	29	74	6.1	9	4	150	80	1	1	0	0
129	175	70	22.86	3	27	81	8.3	9	0	90	25	1	0	1	1
133	158	50	20.03	2	27	73	8.9	9	3	100	20	1	0	0	0
136	155	65	27.06	2	27	67	7.6	6	3	110	40	0	1	0	0
154	150	50	22.22	2	26	79	6.3	12	6	50	30	1	0	0	0
158	160	50	19.53	2	24	79	6	0	3	55	35	0	0	0	0
168	170	77	26.64	2	29	69	10.8	9	5	55	30	0	0	0	0
190	174	80	26.43	2	29	74	4.9	9	3	50	30	1	1	1	1
223	159	60	23.73	3	22	85	6.4	16	0	80	60	1	1	1	0
224	150	45	20	2	26	79	15	9	0	95	25	1	1	0	0
228	163	65	24.46	2	27	68	6.9	16	4	100	80	1	1	0	0
229	160	67	26.37	2	25	70	11.3	9	2	60	30	1	1	0	0
