# Supplementary material for: Potential Serum Biomarkers for Postoperative Neurocognitive Disorders Based on Proteomic Analysis of Cognitive-Related Brain Regions
Source: Front Aging Neurosci. 2021 Sep 29;13:741263. doi: 10.3389/fnagi.2021.741263 (PMC8511679; doi:10.3389/fnagi.2021.741263)
Supplement: Supplementary file 1 [file Data_Sheet_1.ZIP › Source Data/Western blot/WB statistical data.xlsx]

## Sheet: hippocampus
	Control					Surgery
14-3-3 /	0.904877	1.0703	1.09968	0.925143	0.825178	0.754531	0.739636	0.822876	0.889084	0.815328
Haptoglobin	0.20622	0.533854	0.789905	1.30987	2.16015	3.41602	2.76532	2.22587	3.59865	2.00165
S100 A6	1.13148	0.837765	0.84507	0.905702	1.27997	1.59773	1.72453	2.28851	2.84882	1.68799
ClpP	0.507234	1.07584	1.13777	1.22763	1.05154	1.23617	0.768859	0.864901	1.10685	1.01655
A2M	0.976417	1.00663	1.07897	1.05853	0.87946	0.730273	0.813803	0.930474	1.04883	0.849579
BVR-A	0.901013	0.87169	0.922368	1.18927	1.11567	1.20584	1.28393	1.39897	1.71305	1.23552

## Sheet: prefrontal cortex
	Control					Surgery
14-3-3 /	1.31073	1.0306	1.04206	0.787422	0.829186	0.390077	0.299001	0.308211	0.312715	0.365072
Haptoglobin	0.6843	0.812695	1.09728	1.1873	1.21843	1.01977	1.22521	1.57026	1.75033	1.35848
S100 A6	0.629022	0.534501	0.700738	1.25735	1.87839	1.45684	1.23397	1.41368	1.14321	1.04367
ClpP	0.943722	0.973353	1.1531	1.18718	0.742645	0.511957	0.367749	0.990329	2.07799	2.66589
A2M	1.04574	1.21707	1.10173	0.917332	0.718129	0.702644	0.755072	0.684926	0.629689	1.0541
BVR-A	1.18763	0.525041	0.718532	1.10793	1.46087	1.34249	1.285	1.3587	1.39918	1.27157

## Sheet: temporal lobe
	Control					Surgery
14-3-3 /	0.664329	1.1624	1.10803	1.05725	1.00799	0.552839	0.500832	0.593681	0.755756	0.951348
Haptoglobin	0.615349	1.16963	1.38816	1.11161	0.715253	1.84951	2.63985	2.44201	2.08127	2.84355
S100 A6	0.986999	0.805607	1.23928	1.1729	0.795217	0.756083	1.2783	0.817004	0.803469	1.00689
ClpP	0.559008	1.5503	1.70764	0.917572	0.265486	1.28225	0.848867	0.929298	1.06273	2.2378
A2M	0.385478	0.809494	1.16878	1.39227	1.24399	1.58514	1.95412	1.60255	1.16456	1.76923
BVR-A	1.29013	1.12799	1.03228	0.855834	0.693765	0.965076	1.2809	1.34253	1.53169	1.48796
